# Supplementary material for: Induction of oxidative stress biomarkers following whole-body irradiation in mice
Source: PLoS One. 2020 Oct 1;15(10):e0240108. doi: 10.1371/journal.pone.0240108 (PMC7529313; doi:10.1371/journal.pone.0240108)
Supplement: S1 Fig — (XLSX) [file pone.0240108.s001.xlsx]

## Sheet: Fig.1-1day
	0Gy
	(n=5)		1day-1	1day-2	1day-3	1day-4	1day-5
	WBC	109/L	2.45	5.39	3.58	2.7	2.65
	LY	109/L	2.14	4.56	2.89	1.39	2.37
	MO	109/L	0.13	0.03	0.05	0.02	0.02
	GR	109/L	0.19	0.8	0.69	1.31	0.26
	PLT	109/L	470	520	667	812	568.3
	RB	1012/L	9.56	9.91	10.54	10.16	10.13
	0.1Gy
	(n=5)		1day-1	1day-2	1day-3	1day-4	1day-5
	WBC	109/L	2.57	1.24	1.03	1.79	0.83
	LY	109/L	2.26	0.71	0.87	1.65	0.7
	MO	109/L	0.1	0.12	0.02	0.01	0.01
	GR	109/L	0.22	0.4	0.16	0.13	0.12
	PLT	109/L	511	510	661	54	788
	RB	1012/L	8.9	9.34	9.82	9.01	10.03
	0.5Gy
	(n=4)		1day-1	1day-2	1day-3	1day-4
	WBC	109/L	2.28	0.23	1.45	0.39
	LY	109/L	1.46	0.17	1.22	0.32
	MO	109/L	0.3	0.01	0.01	0
	GR	109/L	0.52	0.06	0.21	0.07
	PLT	109/L	1099	791	867	98
	RB	1012/L	10.63	5.94	9.81	8.82
	1Gy
	(n=5)		1day-1	1day-2	1day-3	1day-4	1day-5
	WBC	109/L	1.56	2.75	0.77	0.74	0.72
	LY	109/L	1.2	1.83	0.57	0.55	0.55
	MO	109/L	0.06	0.24	0.01	0.01	0.01
	GR	109/L	0.31	0.69	0.19	0.18	0.17
	PLT	109/L	525	479	511	707	582
	RB	1012/L	9.33	10.3	10.11	8.46	8.57
	2.5 Gy
	(n=6)		1day-1	1day-2	1day-3	1day-4	1day-5	1day-6
	WBC	109/L	0.47	0.27	0.1	0.13	0.2	0.16
	LY	109/L	0.13	0.12	0.04	0.04	0.07	0.09
	MO	109/L	0	0.01	0	0	0	0
	GR	109/L	0.01	0	0.01	0	0.02	0
	PLT	109/L	638	837	421	735	774	728
	RB	1012/L	10.18	10.26	9.36	9.92	9.15	9.04
	5Gy
	(n=5)		1day-1	1day-2	1day-3	1day-4	1day-5
	WBC	109/L	0.07	0.12	0.13	0.15	0.2
	LY	109/L	0	0	0.05	0.04	0.06
	MO	109/L	0	0	0	0	0.01
	GR	109/L	0	0	0.08	0.11	0.13
	PLT	109/L	35	561	679	732	657
	RB	1012/L	3.91	9.5	9.27	8.77	8.94

## Sheet: Fig.1-2day
	0Gy
	(n=4)		2day-1	2day-2	2day-3	2day-4
	WBC	109/L	1.6	2.62	3.66	4.21
	LY	109/L	1.33	0.67	3.14	1.23
	MO	109/L	0.13	0.02	0.02	0.01
	GR	109/L	0.01	0.04	0.05	0.04
	PLT	109/L	15	598	184	841
	RB	1012/L	8.17	10.44	10.66	10.47
	0.1Gy
	(n=4)		2day-1	2day-2	2day-3	2day-4
	WBC	109/L	0.91	0.98	1.01	3.74
	LY	109/L	0.8	0.85	0.87	2.96
	MO	109/L	0.02	0.01	0.02	0.1
	GR	109/L	0.01	0.02	0.01	0.06
	PLT	109/L	359	411.3	259	911
	RB	1012/L	9.66	9	9.94	10.16
	0.5Gy
	(n=4)		2day-1	2day-2	2day-3	2day-4
	WBC	109/L	0.6	0.62	1.08	1.02
	LY	109/L	0.5	0.5	0.86	0.84
	MO	109/L	0.01	0.01	0.02	0.02
	GR	109/L	0.02	0.03	0.02	0.01
	PLT	109/L	555	676	110	823
	RB	1012/L	10.06	10.16	9.5	9.31
	1Gy
	(n=4		2day-1	2day-2	2day-3	2day-4
	WBC	109/L	0.76	0.59	0.48	0.6
	LY	109/L	0.55	0.44	0.35	0.41
	MO	109/L	0.02	0.01	0.02	0.07
	GR	109/L	0.01	0.01	0	0
	PLT	109/L	512	489	675	618
	RB	1012/L	9.49	10.04	9.7	8.93
	2.5 Gy
	(n=6)		2day-1	2day-2	2day-3	2day-4	2day-5	2day-6
	WBC	109/L	0.54	0.27	0.16	0.41	0.44	0.2
	LY	109/L	0.24	0.12	0.05	0.2	0.11	0.05
	MO	109/L	0.01	0	0	0.01	0.01	0
	GR	109/L	0.01	0.01	0.01	0.01	0.01	0
	PLT	109/L	527	708	395	707	756	661
	RB	1012/L	9.64	9.4	9.93	9.51	9.24	8.76
	5Gy
	(n=5)		2day-1	2day-2	2day-3	2day-4
	WBC	109/L	0.13	0.18	0.08	0.09
	LY	109/L	0.03	0.08	0.01	0.02
	MO	109/L	0	0.01	0	0.01
	GR	109/L	0	0	0	0
	PLT	109/L	159	308	364	607
	RB	1012/L	9.41	9.99	9.73	8.02

## Sheet: Fig.1-7day
	0Gy
	n=9		7day-1	7day-2	7day-3	7day-4	7day-5	7day-6	7day-7	7day-8	7day-9
	WBC	109/L	3	3.8	2.74	8.84	3.19	3.93	3.64	2.55	2.22
	LY	109/L	2.5	3.1	1.98	7.48	2.99	2.21	2.3	2.47	1.68
	MO	109/L	0.04	0.16	0.02	0.7	0.1	0.33	0.02	0.04	0.2
	GR	109/L	0.47	0.53	0.75	0.66	0.1	1.39	1.32	0.04	0.34
	PLT	109/L	623	515	428	392	647	259	341	607	707
	RB	1012/L	9.38	9.17	9.8	10.5	9.61	7.66	8.26	8.32	10.29
	0.1Gy
	n=9		7day-1	7day-2	7day-3	7day-4	7day-5	7day-6	7day-7	7day-8	7day-9
	WBC	109/L	3.66	4.93	5.19	2	3.79	7.44	2.93	2.11	1.54
	LY	109/L	3	4.39	4.25	1.79	3.27	6.74	1.61	1.75	1.42
	MO	109/L	0.05	0.17	0.25	0.11	0.18	0.34	0.12	0.08	0.06
	GR	109/L	0.62	0.36	0.69	0.09	0.33	0.36	1.2	0.28	0.05
	PLT	109/L	551	624	514	35	30	352	458	583	141
	RB	1012/L	9.49	9.73	10.04	8.03	10.08	7.71	8.67	9.31	12.54
	0.5Gy
	n=9		7day-1	7day-2	7day-3	7day-4	7day-5	7day-6	7day-7	7day-8	7day-9
	WBC	109/L	2.85	4.31	3.87	3	1.62	1.89	1.65	1.31	2.51
	LY	109/L	2.37	3.18	3.09	2.52	1.38	1.16	1.57	0.97	2.05
	MO	109/L	0.05	0.2	0.22	0.05	0.09	0.17	0.06	0.09	0.07
	GR	109/L	0.43	0.93	0.55	0.43	0.16	0.56	0.02	0.26	0.39
	PLT	109/L	654	478	525	647	153	303	49	559	126
	RB	1012/L	10.03	11.5	9.65	9.91	8.73	7.55	7.74	8.04	8.4
	1Gy
	n=9		7day-1	7day-2	7day-3	7day-4	7day-5	7day-6	7day-7	7day-8	7day-9
	WBC	109/L	2.99	1.99	1.23	1.98	1.86	1.41	2.12	0.91	1.17
	LY	109/L	2.31	1.53	0.85	1.63	1.49	0.9	1.53	0.56	0.86
	MO	109/L	0.32	0.07	0.03	0.02	0.02	0.1	0.16	0.07	0.03
	GR	109/L	0.36	0.39	0.35	0.34	0.35	0.41	0.42	0.28	0.28
	PLT	109/L	677	747	665	532	418	364	342	309	417
	RB	1012/L	10.25	9.84	9.26	9.41	9.15	7.47	7.46	7.48	9.34
	2.5Gy
	n=5		7day-1	7day-2	7day-3	7day-4	7day-5
	WBC	109/L	0.46	0.12	0.47	0.38	0.22
	LY	109/L	0.28	0.07	0.29	0.26	0.14
	MO	109/L	0.02	0.01	0.01	0.02	0
	GR	109/L	0.01	0	0	0.01	0.01
	PLT	109/L	262	37	408	177	17
	RB	1012/L	7	5.77	7.69	7.51	5.97
	5Gy
	n=9		1day-1	1day-2	1day-3	1day-4	1day-5	1day-6	1day-7	1day-8	1day-9	1day-10
	WBC	109/L	0.49	0.11	0.25	0.27	0.05	0.08	0.02	0.13	0.03	0.06
	LY	109/L	0.45	0	0	0	0	0	0	0	0	0
	MO	109/L	0.01	0	0	0	0	0	0	0	0	0
	GR	109/L	0.03	0	0	0	0	0	0	0	0	0
	PLT	109/L	214	223	186	106	3	146	84	100	95	56
	RB	1012/L	7.04	6.73	6.69	6.04	4.04	4.95	4.7	4.07	3.87	5.8
