# Supplementary material for: Induction of oxidative stress biomarkers following whole-body irradiation in mice
Source: PLoS One. 2020 Oct 1;15(10):e0240108. doi: 10.1371/journal.pone.0240108 (PMC7529313; doi:10.1371/journal.pone.0240108)
Supplement: S2 Fig — (XLSX) [file pone.0240108.s002.xlsx]

## Sheet: Fig. 2
	Blood cell number in the parentheses (n)
	parkin
	dose (Gy)	day1-1	day1-2	day1-3	day1-4	day1-5	day1-6	day1-7
	0	30.69 (76)	19.17 (1084)	54.89 (324)	118.24 (277)	101.12 (547)
	0.1	41.93 (1045)	0 (116)	28.31 (456)	136.11 (236)	65.73 (317)
	0.5	15.97 (154)	144.47 (125)	121.44 (214)	206.84 (158)	23.67 (575)
	1	469.88 (137)	364.29 (324)	293.83 (42)	362.98 (152)	457.54 (778)
	2.5	941.98 (68)	220.61 (72)	384.67 (494)	489.54 (55)	853.97 (124)	904.34 (271)	653.65 (233)
	5	1435.60 (105)	396.42 (185)	780.96 (151)	1125.07 (13)
	dose (Gy)	day2-1	day2-2	day2-3	day2-4	day2-5
	0	57.22 (620)	32.57 (138)	115.62 (354)	21.44 (1398)
	0.1	277.72 (270)	269.08 (418)	231.76 (553)	137.0 (156)
	0.5	7.75 (357)	271.49 (337)	418.19 (444)	180.26 (206)
	1	566.05 (231)	351.60 (174)	376.18 (203)	634.32 (176)
	2.5	368.93 (61)	858.06 (74)	475.47 (140)	346.79 (124)	336.31 (166)
	5	761.25 (66)	630.48 (72)	436.52 (43)	511.43 (49)
	dose (Gy)	day7-1	day7-2	day7-3	day7-4	day7-5	day7-6
	0	36.73 (305)	75.54 (591)	1.02 (468)	2.29 (420)
	0.1	213.72 (249)	23.63 (416)	11.87 (210)	4.08 (666)
	0.5	81.16 (1026)	4.51 (357)	0 (288)	118.40 (289)
	1	0 (398)	3.04 (99)	48.57 (208)	179.97 (497)
	2.5	1048.63 (213)	827.86 (179)	370.06 (85)	892.64 (198)	458.64 (69)	847.74 (240)
	5	0 (12)	29.64 (114)	0 (32)	163.50 (140)
	Nrf2
	dose (Gy)	day1-1	day1-2	day1-3	day1-4	day1-5	day1-6
	0	1411.91 (83)	3117.93 (1216)	2003.44 (414)	12.91 (123)	148.70 (145)	1199.95 (43)
	0.1	2070.98 (634)	2636.77 (442)	2921.04 (597)	3260.21 (875)	1762.44 (784)
	0.5	2174.71 (919)	2589.03 (200)	2484.93 (165)	4152.89 (324)	2876.31 (231)
	1	2670.08 (111)	3447.08 (99)	2155.02 (283)	3013.93 (195)	3215.13 (620)
	2.5	2689.01 (59)	2202.83 (49)	2605.17 (208)	2763.67 (295)	2284.12 (119)
	5	3241.19 (121)	3514.04 (194)	2432.46 (312)	2781.15 (61)	2482.59 (34)
	dose (Gy)	day2-1	day2-2	day2-3	day2-4	day2-5	day2-6
	0	746.58 (1469)	1266.45 (151)	1190.58 (744)	752.38 (1596)
	0.1	1248.93 (194)	2022.72 (341)	1288.98 (362)
	0.5	2550.24 (274)	2944.96 (506)	830.37 (216)	1006.28 (481)
	1	2673.86 (324)	1881.90 (334)	1811.91 (376)
	2.5	1721.83 (174)	2139.89 (268)	2096.36 (191)	2514.95 (922)	1046.62 (139)	965.57 (361)
	5	3592.68 (101)	1604.05 (38)	1619.08 (70)
	dose (Gy)	day7-1	day7-2	day7-3	day7-4	day7-5
	0	982.24 (289)	946.06 (297)	1165.86 (414)	1246.53 (492)
	0.1	649.61 (369)	404.08 (421)	838.37 (462)
	0.5	2433.17 (730)	2253.69 (651)	1393.27 (259)	395.96 (561)
	1	3025.50 (373)	2056.47 (145	1480.36 (243)	836.76 (134)
	2.5	2866.68 (522)	1538.34 (105)	810.36 (384)	355.27 (54)
	5	2258.00 (16)	1847.67 (50)	975.28 (64)	999.23 (28)	1676.90 (57)
	g-H2AX
	dose (Gy)	day1-1	day1-2	day1-3	day1-4	day1-5	day1-6	day1-7
	0	199.16 (666)	147.44 (1323)	144.79 (346)	47.29 (1281)	31.90 (951)
	0.1	348.40 (780)	520.03 (324)	41.27 (715)	100.04 (401)	48.72 (687)
	0.5	243.45 (127)	159.43 (131)	518.89 (251)	151.79 (225)	194.64 (807)
	1	959.94 (195)	695.50 (180)	491.89 (191)	836.98 (205)	375.67 (266)
	2.5	340.06 (77)	208.50 (46)	329.18 (173)	154.99 (35)	382.71 (93)	1194.36 (141)	367.85 (268)
	5	4491.63 (115)	3272.26 (137)	810.95 (232)	728.02 (46)	602.61 (56)
	dose (Gy)	day2-1	day2-2	day2-3	day2-4	day2-5	day2-6
	0	180.20 (463)	177.49 (186)	0 (198)	0 (575)
	0.1	165.47 (240)	75.74 (544)	0 (672)	82.51 (1221)
	0.5	384.40 (288)	962.88 (186)	0(268)	0 (325)
	1	84.55 (244)	590.26 (566)	0 (127)	0 (174)
	2.5	184.05 (98)	494.95 (274)	741.82 (609)	186.51 (97)	156.88 (240)	634.17 (144)
	5	241.75 (104)	225.85 (260)	1341.72(84)	2354.05 (148)
	dose (Gy)	day7-1	day7-2	day7-3	day7-4	day7-5
	0	0 (601)	0 (451)	0 (436)	0 (799)
	0.1	16.03 (385)	6.83 (509)	0 (601)	0 (498)
	0.5	20.98 (762)	0 (572)	2.67 (254)	0 (483)
	1	96.56 (250)	0 (243)	0 (225)	0 (222)
	2.5	137.73 (99)	0 (58)	0 (64)	94.68 (87)	43.43 (66)
	5	0 (16)	0 (93)	20.71 (89)	0 (30)
