# Supplementary material for: Induction of oxidative stress biomarkers following whole-body irradiation in mice
Source: PLoS One. 2020 Oct 1;15(10):e0240108. doi: 10.1371/journal.pone.0240108 (PMC7529313; doi:10.1371/journal.pone.0240108)
Supplement: S3 Fig — (XLSX) [file pone.0240108.s003.xlsx]

## Sheet: Fig. 3
	parkin (FACS)
	dose(Gy)	day1-1	day1-2	day1-3	day1-4	day1-5	day1-6	day1-7	day1-8
	0	2.31	0.784	3.8	2.34	2.8	2.42	0.789	3
	1	4.93	3.71	5.93	4.96	4.07	3.55
	2.5	6.44	7.2	5.22
	5	13.6	8.71	8.4	8.14	3.39	3.64	5.34	4.54
	JC-1 staining
	dose(Gy)	day1-1	day1-2	day1-3	day1-4
	0	8.18713	7.71605	9.35673	9.93827
	0.1	6.74157	6.63594	5.19337
	0.5	11.2397	11.5044	9.08497
	1	9.54545	9.15493	7.3494
	5	11.1588	11.2397	11.5044
