# Supplementary material for: Induction of oxidative stress biomarkers following whole-body irradiation in mice
Source: PLoS One. 2020 Oct 1;15(10):e0240108. doi: 10.1371/journal.pone.0240108 (PMC7529313; doi:10.1371/journal.pone.0240108)
Supplement: S4 Fig — (XLSX) [file pone.0240108.s004.xlsx]

## Sheet: Figure 4
	Cell number in the parentheses (n)
	Parkin
	dose (Gy)	prerad-1	prerad-2	prerad-3	prerad-4
	0	12979.04 (90)	14428.62 (14)	4752.80 (210)	6053.94 (302)
	0.1	14268.19 (45)	23047.83 (22)	3511.06 (206)	7655.65 (498)
	0.5	12575.59 (163)	12342 (6)	3459.24 (165)	5698.79 (568)
	1	15890.19 (14)	12339.61 (23)	7420.66 (98)	6295.69 (300)
	5	12418.53 (137)		5615.65 (124)	7184.13 (306)
	dose (Gy)	day1-1	day1-2	day1-3	day1-4	day1-5	day1-6	day1-7
	0	11408.76 (21)	5759.71 (41)	9418.5 (10)	6479.74 (25)	4717.94 (136)	11820.48 (159)	4148.37 (62)
	0.1	8792.57 (40)	6750.05 (188)	6174.06 (152)	6113.38 (155)	4406.31 (146)	9771.38 (40)	7409.53 (24)
	0.5	12252.14 (70)	10177.86 (242)	5755.08 (121)	14141.92 (12)	7080.83 (58)
	1	13488.91 (97)	17514.35 (84)	12527.25 (74)	10554.67 (80)	7220.14 (14)	10048.78 (25)	10873.44 (26)
	2.5	13931.73 (32)	13751.68 (20)	11529.30 (34)	15189.3 (15)	11640.78 (19)	12141.79 (28)	10273.56 (24)
	5	14794.67 (7)	29548.63 (7)	15354.69 (12)	35225.33 (3)	10560.5 (6)	9461.01 (6)	12779.02 (3)
	dose (Gy)	day2-1	day2-2	day2-3	day2-4	day2-5	day2-6
	0	8896.26 (36)	7072.27 (125)	6932.55 (97)	7478.71 (161)
	0.1	7145.52 (62)	8755.67 (42)	8425.43 (90)	6804.81 (136)
	0.5	9408.97(38)	7568.91 (49)	7510.87 (103)	6311.22 (121)
	1	8471.95 (37)	8384.56 (40)	10875.38 (41)	8656.21 (55)
	2.5	10575.55 (29)	9983.69 (15)	8411.67 (35)	9393.76 (67)	8911.64 (21)	10410.88 (18)
	5	17724.53 (44)	11324 (17)	10054.38 (11)	12870.81(26)
	dose (Gy)	day3-1	day3-2	day3-3	day3-4
	0	11657.02 (144)	15614.02 (362)	5970.86 (84)	6557.96 (374)
	0.1	11887.09 (76)	10763.96 (23)	7346.72 (143)	4046.55 (165)
	0.5	12601.27 (79)	9101.5 (17)	7834.71 (94)	5263.74 (315)
	1	14835.32 (170)	16887.31 (356)	6444.08 (22)	5749.49 (115)
	5	23038.20 (36)	12760.51 (59)	6748 (2)	7260.78 (75)
	dose (Gy)	day7-1	day7-2	day7-3	day7-4	day7-5	day7-6
	0	13361.21 (123)	12826.70 (162)	12989.71 (36)	12809.26 (70)	5194.83 (39)	8095.35 (81)
	0.1	14080.45(168)	11543.55 (80)	14512.99 (87)	14004.03 (51)	6635.26 (40)	6526.2 (23)
	0.5	15277.40 (99)	16371.77 (407)	15355.41 (87)	17213.83 (78)	8542.82 (24)	6901.75 (68)
	1	12253.49 (119)	7029.16 (98)	14448.13 (57)	17383.02 (69)	6106.84 (42)	8376.61 (68)
	2.5	11362.06 (85)	13814.37 (22)	11772.44 (66)	5811.22 (39)	10238.41 (48)	9963.83 (30)
	5	4137.48 (28)	9562.5 (2)	17539.18 (24)	19694.33 (11)	12908 (3)
	Nrf2
	dose (Gy)	prerad-1	prerad-2	prerad-3	prerad-4	prerad-5	prerad-6
	0	16374.28 (733)	18994.12 (264)	7053.27 (420)	9605.24 (803)	6675.90 (233)	7813.71 (255)
	0.1	15348.73 (574)	13264.02 (248)	8049.21 (516)	8345.41 (603)	6987.28 (256)	8145.00 (399)
	0.5	14346.25 (602)	16821.33 (290)	7688.13 (789)	9235.15 (1090)	8417.95 (247)	5895.14 (305)
	1	15202.08 (459)	18050.04 (148)	14575.18 (454)	9197.48 (818)	6629.88 (230)	9232.54 (338)
	5	17081.73 (826)	14927.93 (253)	8993.91 (999)	8436.79 (710)	7265.44 (427)	7790.97 (297)
	dose (Gy)	day1-1	day1-2	day1-3	day1-4	day1-5	day1-6
	0	15207.98 (84)	16070.42 (85)	6309.66 (351)	7208.24 (326)	6864.09 (312)	7500.67 (283)
	0.1	15563.71 (180)	20120.49 (194)	7862.31 (317)	5397.29 (119)	7025.86 (396)	5956.14 (171)
	0.5	26360.50 (152)	18190.63 (95)	6696.49 (143)	7438.65 (205)	7165.21 (192)	6936.03 (143)
	1	18827.81 (84)	25646.78 (112)	6433.69 (113)	6071.01 (94)	5800.64 (126)	5387.59 (87)
	2.5	2337.52 (77)	724.86 (79)	934.32 (193)	1847.16 (110)	2497.79 (252)	2662.08 (395)
	5	23727.95 (19)	21240.54 (24)	5304.55 (24)	4030.58 (43)	4656.97 (61)	5341.86 (40)
	dose (Gy)	day2-1	day2-2	day2-3	day2-4	day2-5	day2-6
	0	6882.80 (69)	5341.40 (151)	4481.66 (105)	4365.19 (103)
	0.1	6867.56 (73)	4957.44 (341)	4633.86 (91)	5105.00 (102)
	0.5	5389.41 (67)	5987.64 (506)	5002.81 (59)	3863.6 (23)
	1	6266.06 (37)	5300.10 (334)	4947.58 (44)	3767.23 (57)
	2.5	6744.59 (40)	5233.70 (268)	3559.45 (29)	3831.92 (45)	4191.17 (32)	5069.81 (191)
	5	5607.75 (13)	7283.56 (101)	4114.95 (16)	4582.60 (22)
	dose (Gy)	day3-1	day3-2	day3-3	day3-4	day3-5	day3-6
	0	5532.95 (1385)	7786.49 (170)	4927.76 (462)	4955.79 (189)	7010.84 (587)	6119.89 (511)
	0.1	5521.77 (351)	6555.09 (237)	4494.54 (328)	4162.55 (243)	7581.72 (770)	6520.29 (200)
	0.5	4780.53 (884)	5437.92 (276)	4064.80 (237)	5404.95 (199)	7287.02 (343)	7324.61 (295)
	1	4806.65 (19)	4720.90 (533)	5237.38 (55)	4907.55 (109)	7503.46 (58)	6804.17 (116)
	5	3957.9 (9)	5811.98 (29)	3651.63 (17)	7063.12 (18)	6804.17 (24)	6741.26 (17)
	dose (Gy)	day7-1	day7-2	day7-3	day7-4	day7-5	day7-6
	0	4975.90 (115)	5228.73 (101)	7171.62 (147)	6679.69 (183)	6201.39 (119)	6953.09 (96)
	0.1	4454.52 (204)	4898.10 (203)	5907.28 (152)	6216.42 (72)	7465.25 (137)	6271.16 (65)
	0.5	5777.98 (118)	5240.02 (111)	6324.69 (83)	6295.77 (122)	4717 (45)	5733.56 (55)
	1	5125.67 (183)	4849.16 (86)	6577.30 (109)	7742.87 (91)	8203.43 (76)	6324.28 (82)
	2.5	3626.65 (41)	3982.15 (23)	3323.26 (30)	3652.19 (36)	3411.39 (41)	3977.17 (30)
	5	3525.19 (12)	7737.5 (4)	6960 (13)	5055.11 (11)	1818.5 (12)	4148 (22)
	g-H2AX
	dose (Gy)	prerad-1	prerad-2	prerad-3	prerad-4	prerad-5	prerad-6
	0	120.89 (854)	246.47 (312)	25.87 (180)	162.56 (418)	0 (270)	23.17 (277)
	0.1	77.39 (588)	27.51 (187)	216.87 (102)	17.65 (612)	0 (452)	40.93 (373)
	0.5	0 (585)	78.92 (405)	46.20 (388)	14.99 (332)	0 (619)	2.11 (473)
	1	103.55 (462)	54.22 (192)	120.65 (169)	235.05 (139)	0 (281)	27.82 (393)
	5	84.21 (490)	116.36 (446)	47.84 (290)	59.92 (253)	4.39 (367)	31.54 (235)
	dose (Gy)	day1-1	day1-2	day1-3	day1-4	day1-5	day1-6
	0	0.81 (338)	158.39 (130)	146.59 (364)	108.89 (313)	0 (265)	0 (302)
	0.1	113.36 (199)	190.00 (266)	74.70 (232)	259.95 (233)	0 (337)	117.12 (443)
	0.5	148.84 (193)	360.28 (153)	105.33 (236)	80.16 (233)	8.41 (134)	93.74 (136)
	1	750.41 (81)	687.23 (225)	356.99 (118)	555.87 (125)	49.67 (163)	56.58 (157)
	2.5	274.14 (59)	172.34 (22)	344.95 (19)	488.49 (25)	36.5 (13)	44.35 (25)
	5	5196.74 (67)	8685.18 (22)	9675.21 (25)	6762.36 (39)	3169.18 (28)
	dose (Gy)	day2-1	day2-2	day2-3	day2-4	day2-5
	0	0 (64)	51.80 (174)	96.03 (47)	753.77 (474)
	0.1	55.89 (54)	195.31 (68)	171.26 (67)
	0.5	426.16 (49)	848.83 (49)	3517.49 (110)
	1	114.63 (38)	102.44 (54)	969.95 (55)	385.69 (37)
	2.5	132.32 (41)	1115.37 (20)	961.5 (16)	950.46 (143)	2267.27 (76)
	5	779.4 (18)	1749.95 (23)	2143.79 (26)	4695.26 (24)
	dose (Gy)	day3-1	day3-2	day3-3	day3-4	day3-5	day3-6
	0	0 (382)	0 (48)	834.78 (396)	428.16 (557)	17.38 (341)	7.37 (207)
	0.1	12.31 (197)	16.49 (163)	32.89 (431)	121.34 (747)	96.70 (192)	1.29 (234)
	0.5	0 (140)	222.92 (103)	106.06 (829)	235.45 (612)	97.07 (217)	4.09 (244)
	1	0 (38)	0 (111)	515.55 (160)	2004.36 (239)	2.78 (111)	0 (66)
	5	394.57 (9)	739 (13)	603.29 (46)	517.60 (81)	220.63 (32)	126.93 (29)
	dose (Gy)	day7-1	day7-2	day7-3	day7-4	day7-5	day7-6
	0	1.17 (143)	0.79 (125)	311.65 (76)	443.24 (217)	94.75 (78)	124.87 (107)
	0.1	12.98 (206)	39.24 (109)	522.16 (155)	908.46 (129)	0 (88)	85.66 (124)
	0.5	37.25 (170)	0 (83)	702.07 (110)	230.55 (136)	233.16 (90)	88.23 (56)
	1	0 (127)	0 (82)	354.98 (105)	268.44 (143)	34.65 (41)	0 (70)
	2.5	330.17 (39)	0 (20)	0 (25)	0 (31)	76.88 (38)	0 (20)
	5	0 (33)	0 (4)	372.33 (13)	102.53 (16)	539.22 (9)	0 (9)
